# Supplementary material for: Adsorption Behavior and Dynamic Interactions of Anionic Acid Blue 25 on Agricultural Waste
Source: Molecules. 2022 Mar 6;27(5):1718. doi: 10.3390/molecules27051718 (PMC8911607; doi:10.3390/molecules27051718)
Supplement: Supplementary file 1 [file molecules-27-01718-s001.zip]

Archive with 1 entries (1 files):
- molecules-1606117-supplementary.pdf
